# Supplementary material for: Improvement in gross motor function and muscle tone in children with cerebral palsy related to neonatal icterus: an open-label, uncontrolled clinical trial
Source: BMC Pediatr. 2019 Aug 22;19:290. doi: 10.1186/s12887-019-1669-2 (PMC6704727; doi:10.1186/s12887-019-1669-2)
Supplement: Supplementary file 1 — Stem cell transplantation for children with cerebral palsy related to neonatal icterus. This is a dataset file of study on autologous bone marrow mononuclear cells for cerebral palsy related to neonatal icterus. The data includes demographic data, gross motor function of patients with cerebral palsy related to neonatal icterus such as GMFM-88 total score, GMFM-66 percentile. The dataset consists of 25 observations and 93 variables. (XLSX 20 kb) [file 12887_2019_1669_MOESM1_ESM.xlsx]

## Sheet: Sheet1
stt	year_of_birth	gender	weight	left_upper_flexion_1	left_lower_flexion_1	left_upper_extension_1	left_lower_extension_1	right_upper_flexion_1	right_lower_flexion_1	right_upper_extension_1	right_lower_extension_1	left_upper_flexion_2	left_lower_flexion_2	left_upper_extension_2	left_lower_extension_2	right_upper_flexion_2	right_lower_flexion_2	right_upper_extension_2	right_lower_extension_2	ash1	ash2	trai_tren_gap_3	trai_duoi_gap_3	trai_tren_duoi_3	trai_duoi_duoi_3	phai_tren_gap_3	phai_duoi_gap_3	phai_tren_duoi_3	phai_duoi_duoi_3	ash3	date1	year1	date2	year2	year3	date3	percen1	percen2	percen3	fever	vomiting	seizure	pain	cough	other	gmfcs1	cptype1	assessmenttype1	gmfm88score_1
1	2007	male		5	5	5	5	5	5	5	5	4	5	4	4	4	4	4	5	5	4.25	4	4	4	4	3	4	4	4	3.875	2014-05-12	7.22793	2016-08-14	9.48665	2017-07-31	10.4476	17.3	17.1	36.3	0	0	0	0	0		Level V	Spastic Bilateral	GMFM-88	3.1
2	2011	male		4	5	4	4	4	5	4	4	3	4	3	3	3	4	3	3	4.25	3.25	3	3	3	3	3	3	3	3	3	2014-05-27	3.10472	2016-08-15	5.32512	2017-08-15	6.32444	16	21.3	39.5	0	1	0	0	0		Level V	Spastic Bilateral	GMFM-88	10.5
3	2011	male		3	3	3	3	3	3	3	3	2	2	2	2	2	2	2	2	3	2	2	2	2	2	2	2	2	2	2	2014-06-12	3.37851	2014-09-17	3.64408	2017-07-31	6.51335	33.7	37	42.3	0	0	0	0	0		Level IV	Spastic Bilateral	GMFM-88	24.7
4	2011	male		4	4	4	4	4	4	4	4	3	3	3	3	3	3	3	3	4	3	3	3	3	3	3	3	3	3	3	2014-07-02	2.73785	2015-01-04	3.24709	2017-07-31	5.81793	30.5	34.6	41.2	0	1	0	0	0		Level IV	Spastic Bilateral	GMFM-88	19.9
5	2004	male	16	4	5	4	4	5	4	4	5	4	4	3	4	4	3	3	4	4.375	3.625	3	4	3	3	3	3	3	4	3.25	2014-09-22	9.9165	2015-01-01	10.193	2017-08-15	12.8131	19.5	14.2	36.8	0	0	0	1	0		Level V	Spastic Bilateral	GMFM-88	30.6
6	2009	female	16	4	4	4	4	4	4	4	4	3	4	4	4	4	4	3	4	4	3.75	3	4	3	4	3	3	3	3	3.25	2014-12-27	5.42916	2015-06-25	5.92197	2017-07-31	8.0219	17.6	23.6	40.8	0	1	0	0	0		Level V	Spastic Bilateral	GMFM-88	4.9
7	2012	male	10.8	4	4	4	4	4	4	4	4	4	4	3	4	4	4	3	4	4	3.75	4	4	3	4	3	4	3	4	3.625	2015-01-08	2.32444	2016-04-28	3.62765	2017-07-31	4.88433	16.1	19.9	38.2	0	0	0	0	0		Level V	Spastic Bilateral	GMFM-88	15.3
8	2004	male		4	4	4	4	4	4	4	4	3	4	3	3	3	3	3	3	4	3.125	3	3	3	3	3	3	3	3	3	2015-02-12	10.4285	2016-03-03	11.4825	2017-07-31	12.8925	13.8	18.3	36.8	0	0	0	0	0		Level V	Spastic Bilateral	GMFM-88	14.5
9	2010	female	14	4	4	4	4	4	4	4	4	3	3	3	3	3	3	3	3	4	3	3	3	3	3	3	3	3	3	3	2015-03-26	4.6872	2016-04-20	5.7577	2017-07-31	7.03628	35.6	40.3	42.3	0	0	0	0	0		Level IV	Spastic Bilateral	GMFM-88	20.2
10	2000	male		4	4	4	4	4	4	4	4	3	4	3	4	3	4	3	3	4	3.375	3	4	3	3	3	3	3	4	3.25	2015-04-08	14.82	2016-04-20	15.8549	2017-07-31	17.1335	33.9	35.9	36.8	0	1	0	1	0	Ban do di ung Gofen	Level IV	Spastic Bilateral	GMFM-88	25.1
11	2012	female	9	4	4	4	4	4	4	4	4	3	4	3	3	3	4	3	4	4	3.375	3	3	3	4	3	3	3	3	3.125	2015-07-14	3.46064	2016-11-05	4.77481	2017-07-31	5.50856	17.9	17.1	40.1	0	0	0	0	0		Level V	Spastic Bilateral	GMFM-88	18.3
12	2001	male	47	5	5	5	5	5	5	5	5	4	5	4	4	4	5	4	5	5	4.375	4	4	4	4	4	4	4	4	4	2015-07-14	13.7604	2016-02-15	14.3518	2017-07-31	15.8084	7	11.6	34.9	0	1	0	0	0		Level V	Spastic Bilateral	GMFM-88	2.7
13	2009	female		3	3	3	3	3	3	3	3	2	3	2	2	2	2	2	3	3	2.25	2	3	2	2	2	2	2	3	2.25	2015-08-18	5.63997	2016-05-28	6.41752	2017-07-31	7.59206	61.2	63.8	68.7	0	0	0	0	0		Level II	Spastic Bilateral	GMFM-88	78.5
14	2011	male	13	3	3	3	3	3	3	3	3	2	2	2	2	2	2	2	2	3	2	2	2	2	2	2	2	2	2	2	2015-09-15	4.10678	2016-05-28	4.80767	2017-07-31	5.9822	48.7	50.8	53.4	0	0	0	0	0		Level III	Spastic Bilateral	GMFM-88	41.9
15	2011	male	14.5	4	4	4	4	4	4	4	4	3	3	3	3	3	3	3	3	4	3	3	3	3	3	3	3	3	3	3	2015-10-22	3.93155	2016-12-04	5.05133	2017-07-31	5.70568	36	41.2	43.5	0	0	0	0	0		Level IV	Spastic Bilateral	GMFM-88	27.2
16	2004	male	18.5	5	5	5	5	5	5	5	5	4	4	4	5	4	4	4	4	5	4.125	3	3	3	3	3	3	3	3	3	2015-10-28	11.614	2016-12-05	12.7201	2017-07-31	13.3717	7.7	17.7	36.8	0	0	0	1	0		Level V	Spastic Bilateral	GMFM-88	3
17	2009	male		4	4	3	4	2	3	3	3	3	3	2	3	2	2	2	2	3.25	2.375	3	3	2	3	2	2	2	2	2.375	2015-11-14	6.16016	2016-11-05	7.13758	2017-07-31	7.87132	63	70.9	73.1	0	1	0	0	0		Level II	Spastic Bilateral	GMFM-88	87.8
18	2009	female	15	4	4	4	4	4	4	4	4	4	4	3	4	3	4	3	4	4	3.625	4	4	4	4	4	4	4	4	4	2015-11-19	6.88022	2016-03-04	7.17043	2017-08-15	8.61875	19.3	22.5	40.4	0	0	0	0	0		Level V	Spastic Bilateral	GMFM-88	9.4
19	2002	female		3	4	3	4	4	4	4	4	4	4	4	4	4	4	4	4	3.75	4	3	3	3	3	3	3	3	3	3	2015-12-22	13.3032	2016-08-22	13.9713	2017-08-31	14.9952	14.9	16.3	36.8	0	0	0	0	0		Level V	Spastic Bilateral	GMFM-88	17.9
20	2012	male		4	4	4	4	4	4	4	4	3	3	3	3	3	3	3	3	4	3	3	3	3	3	3	3	3	3	3	2016-04-21	3.56468	2017-04-18	4.55578	2017-07-31	4.84052	35.3	39.5	40.8	0	1	0	0	0		Level IV	Spastic Bilateral	GMFM-88	28.1
21	2013	female		4	4	4	4	4	4	4	4	3	3	3	3	3	3	3	3	4	3	3	3	3	3	3	3	3	3	3	2016-05-26	2.93224	2017-04-19	3.83025	2017-07-31	4.11225	15.6	21.3	38.3	1	1	0	0	0		Level V	Spastic Bilateral	GMFM-88	11.8
22	2011	male	17.5	2	2	2	2	2	2	2	2	2	2	2	2	2	2	2	2	2	2	2	2	2	2	2	2	2	2	2	2016-06-01	4.57495	2016-12-04	5.08419	2017-07-31	5.73854	52.5	54.4	58.5	0	0	0	1	0		Level III	Spastic Bilateral	GMFM-88	84.2
23	2004	female		4	5	4	5	4	5	4	5	3	4	3	4	4	4	3	4	4.5	3.625	3	4	3	3	3	3	3	3	3.125	2016-07-16	11.7591	2017-04-18	12.5147	2017-07-31	12.7995	9.8	16.3	34.9	0	0	0	0	0		Level V	Spastic Bilateral	GMFM-88	6.1
24	2007	female	20	4	4	4	4	4	4	4	4	3	4	3	3	3	4	3	3	4	3.25	3	3	4	3	3	3	3	3	3.125	2016-07-23	8.96372	2017-04-14	9.68925	2017-07-31	9.98494	18.3	19.8	37.8	0	0	0	0	0		Level V	Spastic Bilateral	GMFM-88	13.9
25	2011	female		3	3	3	3	3	3	3	3	3	2	2	2	2	3	2	2	3	2.25	2	3	2	2	2	3	2	2	2.25	2016-07-25	5.35797	2017-04-18	6.08898	2017-07-31	6.37372	50.9	53.4	53.7	0	0	0	0	0		Level III	Spastic Bilateral	GMFM-88	57.8
[truncated: 44 more columns]
